# Supplementary material for: Soundscapes as Sonic Seasoning of Chocolate: Effects on Taste Perception, Affect, and Liking
Source: Foods. 2026 Jun 13;15(12):2142. doi: 10.3390/foods15122142 (PMC13297889; doi:10.3390/foods15122142)
Supplement: Supplementary file 1 [file foods-15-02142-s001.zip]

Archive with 49 entries (32 files):
- Auditory_S1_low_pitched_soundscape_60s/
- Auditory_S1_low_pitched_soundscape_60s/audio_final/
- Auditory_S1_low_pitched_soundscape_60s/audio_final/S1_low_pitched_musical_soundscape_60s.wav
- Auditory_S1_low_pitched_soundscape_60s/figures/
- Auditory_S1_low_pitched_soundscape_60s/figures/S1_low_pitched_musical_soundscape_60s_psd.png
- Auditory_S1_low_pitched_soundscape_60s/figures/S1_low_pitched_musical_soundscape_60s_spectrogram.png
- Auditory_S1_low_pitched_soundscape_60s/figures/S1_low_pitched_musical_soundscape_60s_waveform.png
- Auditory_S1_low_pitched_soundscape_60s/S1_low_pitched_musical_soundscape_technical_report.pdf
- Auditory_S1_low_pitched_soundscape_60s/tables/
- Auditory_S1_low_pitched_soundscape_60s/tables/auditory_stimuli_acoustic_audit.xlsx
- Auditory_S1_low_pitched_soundscape_60s/tables/S1_low_pitched_musical_soundscape_60s_audit.xlsx
- Auditory_S2_high_pitched_soundscape_60s/
- Auditory_S2_high_pitched_soundscape_60s/audio_final/
- Auditory_S2_high_pitched_soundscape_60s/audio_final/S2_high_pitched_musical_soundscape_60s.wav
- Auditory_S2_high_pitched_soundscape_60s/figures/
- Auditory_S2_high_pitched_soundscape_60s/figures/S2_high_pitched_musical_soundscape_60s_psd.png
- Auditory_S2_high_pitched_soundscape_60s/figures/S2_high_pitched_musical_soundscape_60s_spectrogram.png
- Auditory_S2_high_pitched_soundscape_60s/figures/S2_high_pitched_musical_soundscape_60s_waveform.png
- Auditory_S2_high_pitched_soundscape_60s/S2_high_pitched_musical_soundscape_technical_report.pdf
- Auditory_S2_high_pitched_soundscape_60s/tables/
- Auditory_S2_high_pitched_soundscape_60s/tables/auditory_stimuli_acoustic_audit.xlsx
- Auditory_S2_high_pitched_soundscape_60s/tables/S2_high_pitched_musical_soundscape_60s_audit.xlsx
- Auditory_S3_natural_soundscape_60s/
- Auditory_S3_natural_soundscape_60s/audio_final/
- Auditory_S3_natural_soundscape_60s/audio_final/S3_natural_soundscape_60s.wav
- Auditory_S3_natural_soundscape_60s/figures/
- Auditory_S3_natural_soundscape_60s/figures/S3_natural_soundscape_60s_psd.png
- Auditory_S3_natural_soundscape_60s/figures/S3_natural_soundscape_60s_spectrogram.png
- Auditory_S3_natural_soundscape_60s/figures/S3_natural_soundscape_60s_waveform.png
- Auditory_S3_natural_soundscape_60s/S3_natural_soundscape_technical_report.pdf
- Auditory_S3_natural_soundscape_60s/tables/
- Auditory_S3_natural_soundscape_60s/tables/auditory_stimuli_acoustic_audit.xlsx
- Auditory_S3_natural_soundscape_60s/tables/S3_natural_soundscape_60s_audit.xlsx
- Auditory_S4_silence_60s/
- Auditory_S4_silence_60s/audio_final/
- Auditory_S4_silence_60s/audio_final/S4_silence_60s.wav
- Auditory_S4_silence_60s/figures/
- Auditory_S4_silence_60s/figures/S4_silence_60s_psd.png
- Auditory_S4_silence_60s/figures/S4_silence_60s_spectrogram.png
- Auditory_S4_silence_60s/figures/S4_silence_60s_waveform.png
- Auditory_S4_silence_60s/S4_silence_technical_report.pdf
- Auditory_S4_silence_60s/tables/
- Auditory_S4_silence_60s/tables/auditory_stimuli_acoustic_audit.xlsx
- Auditory_S4_silence_60s/tables/S4_silence_60s_audit.xlsx
- Source Files/
- Source Files/723287__migfus20__relaxing-jazz-music-loop.mp3
- Source Files/849671__echoes777__birds-with-wind-and-water.wav
- Source Files/853520__josefpres__piano-loops-208-efect-octave-long-loop-120-bpm.wav
- Source Files/TEST_One minute of silence (ID 0917)_BigSoundBank.com.wav
