# Supplementary material for: Soundscapes as Sonic Seasoning of Chocolate: Effects on Taste Perception, Affect, and Liking
Source: Foods. 2026 Jun 13;15(12):2142. doi: 10.3390/foods15122142 (PMC13297889; doi:10.3390/foods15122142)
Supplement: Supplementary file 1 [file foods-15-02142-s001.zip › Auditory_S1_low_pitched_soundscape_60s/tables/auditory_stimuli_acoustic_audit.xlsx]

## Sheet: Audit
Condition	OutputStem	OutputFile	StimulusType	Description	ConditionRationale	ManualAuditoryCheck	ReviewerComplianceComment	SourcePlatform	SourceID	SourceName	SourceFileName	SourceAuthor	SourceURL	SourceLicense	SourceAttributionText	SourceDeclaredDescription	SourceDeclaredTags	SourceDeclaredGenre	SourceDeclaredCategory	SourceDeclaredFormat	SourceDeclaredDuration_s	SourceDeclaredSampleRate_Hz	SourceDeclaredBitDepth	SourceDeclaredBitRate_kbps	SourceDeclaredChannels	OriginalFormat_DetectedByMATLAB	OriginalSampleRate_Hz	OriginalBitsPerSample	OriginalBitRate_bps	OriginalChannels	OriginalDuration_s	OriginalFileSize_bytes	FinalSampleRate_Hz	FinalBitsPerSample	FinalChannels	FinalDuration_s	FinalFileSize_bytes	RMS_dBFS	Peak_dBFS	TruePeakApprox_dBTP	IntegratedLoudnessApprox_LUFS	CrestFactor_dB	Clipping	DominantFrequency_Hz	SpectralCentroid_Hz	SpectralBandwidth_Hz	Energy_20_250_Percent	Energy_250_500_Percent	Energy_500_2000_Percent
Low-pitched musical soundscape	S1_low_pitched_musical_soundscape_60s	C:\JRF DISCO\15 JRF ASESORIAS Y TUTORIAS\ALEXANDER SANCHEZ\2026.05.28 ART APOYO AUDIO\Auditory_Stimuli_Output\audio_final\S1_low_pitched_musical_soundscape_60s.wav	reconstructed	Low-pitched musical soundscape derived from the Freesound file "Relaxing Jazz Music (loop)" by Migfus20. The source is a relaxing jazz/background music loop tagged with bass, bgm, jazz, loop, music, and piano. It was selected as a more contextually appropriate musical stimulus for a restaurant-based consumer experiment, replacing the earlier low-frequency drone candidate. The file was trimmed to …	This stimulus was selected as the low-pitched musical soundscape because the experiment involved restaurant diners, making a calm background music stimulus more ecologically appropriate than a non-musical drone. The source is tagged with bass and background music features and belongs to a relaxing jazz context. The acoustic audit must verify that the final 60-s WAV file has lower spectral centroi…	Manual auditory check required: confirm that the stimulus is perceived as calm, background-like, musical, and lower-pitched than the high-pitched bell-like soundscape. Confirm that it is not too vivacious or rhythmically dominant for the intended restaurant context.	Final file exported as WAV, 60.000 s, 48 kHz, 24 bit, stereo, RMS-normalized, with peak ceiling applied and no clipping detected if Clipping column reports No. The stimulus is musical and contextually more appropriate for a restaurant-based experiment than the previous drone candidate. Its low-pitched status must be supported by spectral centroid and band-energy comparison against the high-pitche…	Freesound	723287	Relaxing Jazz Music (loop)	723287__migfus20__relaxing-jazz-music-loop.mp3	Migfus20	https://freesound.org/people/Migfus20/sounds/723287/	Creative Commons Attribution 4.0 (CC BY 4.0)	Relaxing Jazz Music (loop) by Migfus20, obtained from Freesound, licensed under Creative Commons Attribution 4.0 (CC BY 4.0).	Relaxing jazz/background music loop. Genre declared by the source: Jazz, Relaxing. The resource is tagged as bass, bgm, drum, jazz, loop, music, and piano.	bass; bgm; drum; jazz; loop; music; piano	Jazz; Relaxing	Music > Multiple instruments	MP3	161.737	44100		320	Stereo	MP3	44100		320	2	161.611	6464448	48000	24	2	60	17280044	-23	-3.71162	-3.70533	-20.5186	19.2884	No	329.59	377.568	294.365	32.4726	48.1283	19.1743
[truncated: 6 more columns]
