# Supplementary material for: Soundscapes as Sonic Seasoning of Chocolate: Effects on Taste Perception, Affect, and Liking
Source: Foods. 2026 Jun 13;15(12):2142. doi: 10.3390/foods15122142 (PMC13297889; doi:10.3390/foods15122142)
Supplement: Supplementary file 1 [file foods-15-02142-s001.zip › Auditory_S2_high_pitched_soundscape_60s/tables/auditory_stimuli_acoustic_audit.xlsx]

## Sheet: Audit
Condition	OutputStem	OutputFile	StimulusType	Description	ConditionRationale	ManualAuditoryCheck	ReviewerComplianceComment	SourcePlatform	SourceID	SourceName	SourceFileName	SourceAuthor	SourceURL	SourceLicense	SourceAttributionText	SourceDeclaredDescription	SourceDeclaredTags	SourceDeclaredGenre	SourceDeclaredCategory	SourceDeclaredFormat	SourceDeclaredDuration_s	SourceDeclaredSampleRate_Hz	SourceDeclaredBitDepth	SourceDeclaredBitRate_kbps	SourceDeclaredChannels	OriginalFormat_DetectedByMATLAB	OriginalSampleRate_Hz	OriginalBitsPerSample	OriginalBitRate_bps	OriginalChannels	OriginalDuration_s	OriginalFileSize_bytes	FinalSampleRate_Hz	FinalBitsPerSample	FinalChannels	FinalDuration_s	FinalFileSize_bytes	RMS_dBFS	Peak_dBFS	TruePeakApprox_dBTP	IntegratedLoudnessApprox_LUFS	CrestFactor_dB	Clipping	DominantFrequency_Hz	SpectralCentroid_Hz	SpectralBandwidth_Hz	Energy_20_250_Percent	Energy_250_500_Percent	Energy_500_2000_Percent
High-pitched musical soundscape	S2_high_pitched_musical_soundscape_60s	C:\JRF DISCO\15 JRF ASESORIAS Y TUTORIAS\ALEXANDER SANCHEZ\2026.05.28 ART APOYO AUDIO\Auditory_Stimuli_Output\audio_final\S2_high_pitched_musical_soundscape_60s.wav	reconstructed	High-pitched musical soundscape derived from the Freesound file "Piano loops 208 efect octave long loop 120 bpm" by josefpres. The source is a piano loop described as a beautiful piano harmony and categorized as Music > Solo instrument. It was selected as a more ecologically appropriate musical high-pitched stimulus for a restaurant-based consumer experiment, replacing the need for a purely synth…	This stimulus was selected as the high-pitched musical soundscape because the experiment involved restaurant diners, making an instrumental piano background stimulus more ecologically appropriate than a purely synthetic bell or crystal sound. The acoustic audit must verify that the final 60-s WAV file presents higher spectral centroid and stronger mid-to-high or high-frequency energy than the sel…	Manual auditory check required: confirm that the stimulus is perceived as musical, piano-based, bright or relatively high-pitched, and suitable as background sound for a restaurant-based consumer experiment. Confirm that it is not too intense, dark, low-register, or rhythmically intrusive.	Final file exported as WAV, 60.000 s, 48 kHz, 24 bit, stereo, RMS-normalized, with peak ceiling applied and no clipping detected if Clipping column reports No. The stimulus is musical and contextually appropriate for a restaurant-based experiment. Its high-pitched status must be supported by spectral centroid and band-energy comparison against the low-pitched musical soundscape.	Freesound	853520	Piano loops 208 efect octave long loop 120 bpm	853520__josefpres__piano-loops-208-efect-octave-long-loop-120-bpm.wav	josefpres	https://freesound.org/people/josefpres/sounds/853520/	Creative Commons 0 (CC0)	Piano loops 208 efect octave long loop 120 bpm by josefpres, obtained from Freesound, licensed under Creative Commons 0 (CC0).	Piano loop described by the source as a beautiful piano harmony inspired by the work of Danny Elfman. The source indicates that the sound can be combined with other sounds in the same pack and is usable up to 4/4 at 120 bpm.	120; 120bpm; free; loop; music; piano; pianomusic; reverb; samples; simple; simplesamples	Piano; instrumental; loop	Music > Solo instrument	WAV	132	44100	16		Stereo	Uncompressed	44100	16		2	132	23286638	48000	24	2	60	17280044	-23	-7.51181	-7.49744	-20.5892	15.4882	No	219.727	469.608	287.158	34.7892	29.9317	35.1287
[truncated: 6 more columns]
