# Supplementary material for: Soundscapes as Sonic Seasoning of Chocolate: Effects on Taste Perception, Affect, and Liking
Source: Foods. 2026 Jun 13;15(12):2142. doi: 10.3390/foods15122142 (PMC13297889; doi:10.3390/foods15122142)
Supplement: Supplementary file 1 [file foods-15-02142-s001.zip › Auditory_S3_natural_soundscape_60s/tables/auditory_stimuli_acoustic_audit.xlsx]

## Sheet: Audit
Condition	OutputStem	OutputFile	StimulusType	Description	ConditionRationale	ManualAuditoryCheck	ReviewerComplianceComment	SourcePlatform	SourceID	SourceName	SourceFileName	SourceAuthor	SourceURL	SourceLicense	SourceDeclaredDescription	SourceDeclaredTags	SourceDeclaredFormat	SourceDeclaredDuration_s	SourceDeclaredSampleRate_Hz	SourceDeclaredBitDepth	SourceDeclaredChannels	OriginalFormat_DetectedByMATLAB	OriginalSampleRate_Hz	OriginalBitsPerSample	OriginalChannels	OriginalDuration_s	OriginalFileSize_bytes	FinalSampleRate_Hz	FinalBitsPerSample	FinalChannels	FinalDuration_s	FinalFileSize_bytes	RMS_dBFS	Peak_dBFS	TruePeakApprox_dBTP	IntegratedLoudnessApprox_LUFS	CrestFactor_dB	Clipping	DominantFrequency_Hz	SpectralCentroid_Hz	SpectralBandwidth_Hz	Energy_20_250_Percent	Energy_250_500_Percent	Energy_500_2000_Percent	Energy_2000_8000_Percent	Energy_8000_20000_Percent	RMS_TemporalVariability	SHA256	ProcessingSoftware
Natural soundscape	S3_natural_soundscape_60s	C:\JRF DISCO\15 JRF ASESORIAS Y TUTORIAS\ALEXANDER SANCHEZ\2026.05.28 ART APOYO AUDIO\Auditory_Stimuli_Output\audio_final\S3_natural_soundscape_60s.wav	reconstructed	Natural soundscape derived from the Freesound file "Birds with wind and water". The source is described as a park recording featuring birds singing, wind, and flowing water in the background. The file was standardized as a 60.000-s, 48 kHz, 24-bit WAV stereo stimulus, RMS-normalized, peak-limited to avoid clipping, and acoustically audited for reviewer evaluation.	This stimulus was selected as the natural soundscape because the source is explicitly described as a park recording containing birds singing, wind, and flowing water. These components match the experimental definition of the natural auditory condition. The acoustic audit documents duration, format, intensity, spectral content, absence of clipping, and traceability. A manual listening check should…	Manual auditory check required: confirm audible presence of birds, wind, and water; confirm absence of dominant music, speech, or strong urban noise.	Final file exported as WAV, 60.000 s, 48 kHz, 24 bit, stereo, RMS-normalized, with peak ceiling applied and no clipping detected if Clipping column reports No. Source description supports the natural soundscape condition because it reports birds, wind, and flowing water.	Freesound	849671	Birds with wind and water	849671__echoes777__birds-with-wind-and-water.wav	Echoes777	https://freesound.org/people/Echoes777/sounds/849671/	Creative Commons 0 (CC0)	Recorded in a park during a work break, featuring birds singing with wind and flowing water in the background.	birds; park; water; wind	WAV	60	48000	24	Stereo	Uncompressed	48000	24	2	60	17281588	48000	24	2	60	17280044	-24.7655	-1	-0.994473	-24.3283	23.7655	No	43.9453	265.901	784.826	86.545	4.10195	6.06499	3.13133	0.121594	0.525623	d4e7841a900bc06262bdaaa9325c2388ecddbc4c13a9dc57d71527d2cfe74366	MATLAB R2019a, Audio Toolbox / Signal Processing Toolbox workflow
[truncated: 1 more columns]
