# Supplementary material for: Soundscapes as Sonic Seasoning of Chocolate: Effects on Taste Perception, Affect, and Liking
Source: Foods. 2026 Jun 13;15(12):2142. doi: 10.3390/foods15122142 (PMC13297889; doi:10.3390/foods15122142)
Supplement: Supplementary file 1 [file foods-15-02142-s001.zip › Auditory_S4_silence_60s/tables/auditory_stimuli_acoustic_audit.xlsx]

## Sheet: Audit
Condition	OutputStem	OutputFile	StimulusType	Description	ConditionRationale	ManualProtocolCheck	ReviewerComplianceComment	SourcePlatform	SourceID	SourceName	SourceFileName	SourceAuthor	SourceURL	SourceLicense	SourceDeclaredDescription	SourceDeclaredTags	SourceDeclaredFormat	SourceDeclaredDuration_s	SourceDeclaredSampleRate_Hz	SourceDeclaredBitDepth	SourceDeclaredChannels	OriginalFormat_DetectedByMATLAB	OriginalSampleRate_Hz	OriginalBitsPerSample	OriginalChannels	OriginalDuration_s	OriginalFileSize_bytes	FinalSampleRate_Hz	FinalBitsPerSample	FinalChannels	FinalDuration_s	FinalFileSize_bytes	RMS_dBFS	Peak_dBFS	TruePeakApprox_dBTP	IntegratedLoudnessApprox_LUFS	CrestFactor_dB	Clipping	DominantFrequency_Hz	SpectralCentroid_Hz	SpectralBandwidth_Hz	Energy_20_250_Percent	Energy_250_500_Percent	Energy_500_2000_Percent	Energy_2000_8000_Percent	Energy_8000_20000_Percent	RMS_TemporalVariability	SHA256	ProcessingSoftware
Silence	S4_silence_60s	C:\JRF DISCO\15 JRF ASESORIAS Y TUTORIAS\ALEXANDER SANCHEZ\2026.05.28 ART APOYO AUDIO\Auditory_Stimuli_Output\audio_final\S4_silence_60s.wav	reconstructed	Silence stimulus derived from the BigSoundBank file "A minute of pure silence" (sound ID 0917). The source is described as a full minute of digital silence, with no noise and no room tone. The file was standardized as a 60.000-s, 48 kHz, 24-bit WAV stereo stimulus and acoustically audited for reviewer evaluation.	This stimulus was selected as the silence condition because it is explicitly described as a full minute of digital silence. The acoustic audit must verify near-zero amplitude, very low or non-applicable RMS and loudness values, absence of clipping, and exact 60-s duration. If the original experimental protocol used no reproduced file during silence, this file should be reported as a documented re…	Manual protocol check required: confirm whether the experimental silence condition used a reproduced silent audio file, muted playback, or no audio playback. If no file was played during data collection, report this WAV as a transparent repository representation of the silence condition.	Final file exported as WAV, 60.000 s, 48 kHz, 24 bit, stereo, no RMS normalization applied to preserve digital silence, and no clipping detected if Clipping column reports No. RMS, peak, LUFS and spectral measures are expected to be -Inf, zero, or non-applicable for ideal silence.	BigSoundBank	917	A minute of pure silence	TEST_One minute of silence (ID 0917)_BigSoundBank.com.wav	Joseph SARDIN	https://bigsoundbank.com/one-minute-of-silence-s0917.html	Creative Commons 0 (CC0) / Public domain	One full minute of digital silence: no noise, no room tone, blank stereo file.	silence; silent; blank; test; soundscape	WAV	60	48000	16	Stereo	Uncompressed	48000	16	2	60	11521114	48000	24	2	60	17280044	65535	65535	65535	65535		No				0	0	0	0	0	0	730678fa62e0c96f22860fe3d79d97c7f04a8e35ae37da036a5f5b838cd0cb7a	MATLAB R2019a, Audio Toolbox / Signal Processing Toolbox workflow
[truncated: 1 more columns]
